# Supplementary material for: Investigation of Bacterial Species and Their Antimicrobial Drug Resistance Profile in Feline Urinary Tract Infection in Thailand
Source: Animals (Basel). 2025 Jul 30;15(15):2235. doi: 10.3390/ani15152235 (PMC12345554; doi:10.3390/ani15152235)
Supplement: Supplementary file 1 [file animals-15-02235-s001.zip]

Archive with 1 entries (1 files):
- animals-3723799-supplementary.pdf
